# Supplementary material for: The Effects of ADHD Teacher Training Programs on Teachers and Pupils: A Systematic Review and Meta-Analysis
Source: J Atten Disord. 2020 Dec 17;26(2):225–44. doi: 10.1177/1087054720972801 (PMC8679179; doi:10.1177/1087054720972801)
Supplement: sj-xlsx-1-jad-10.1177_1087054720972801 – Supplemental material for The Effects of ADHD Teacher Training Programs on Teachers and Pupils: A Systematic Review and Meta-Analysis [file sj-xlsx-1-jad-10.1177_1087054720972801.xlsx]

## Sheet: Sheet1
	Author(s)	Study year	Design		Type	Content		Mode	Duration	Provider	Fidelity measured	Extra info	Follow-up	Participants				Teacher			Pupil					Teacher
Study no.			RCT	Non-Randomised		Psychoeducation	Behavioural strategies							Experimental group	Comparison group	Comparison group classroom in comparison with exp group	Primary/ Secondary	Knowledge measure	Behaviour measure		Behaviour measure					Satisfaction evaluation
1	Aguiar et al.	2012		Uncontrolled before-and-after design	Pub	Y	Y	Face-face	6hr session	Authors	NA (all participants trained together)	ADHD & LD	N	37 teachers	0		Primary	Teacher self-report
2	Anto & Jacob	2014		Uncontrolled before-and-after design	Pub	Y	Y	Self-instructional	NR (1 week duration)	Subject experts'	N (no measure of how long teachers spent on training/ if they completed all sections etc.)		N	50 teachers	0		Primary	Teacher self-report
3	Barbaresi & Olsen	1998		Uncontrolled before-and-after design	Pub	Y	Y	Face-face	2.5hr session	Authors	N (and teachers trained in two groups, one author in each)		N	44 teachers	0		Primary	Teacher self-report
4	Barnett*	2010		Uncontrolled before-and-after design	Grey	Y	Y	Online self-instructional	7 sessions	Authors	N (no measure of how long teachers spent on training/ if they completed all sections etc.)		N	19 teachers	0		Primary	Teacher self-report	Teacher self-report
5	Barnett et al.*	2012		Uncontrolled before-and-after design	Pub	Y	Y	Online self-instructional	7 sessions	Authors	N (no measure of how long teachers spent on training/ if they completed all sections etc.)		N	19 teachers	0		Primary	Teacher self-report	Teacher self-report
6	Bloomquist et al.	1991	RCT (multiple-armed)		Pub	Y	Y	Face-face	2 x 1hr training, 6 x 45-60min consultations (over 10 wks)	Authors	N (not measured but addressed with manualised materials)		Y	12 ADHD children (clinical)	11 ADHD children (multicomponent condition), 13 ADHD children control	Multicomponent	Primary				Blinded observation	Teacher report		Child self-report
7	Both et al.	2016		Uncontrolled before-and-after design	Pub	Y	Y	Face-face	2.5hrs	ADHD specialist	N (3 separate workshops but no fidelity measured)		Y	44 teachers	0		Primary & Secondary	Teacher self-report
8	Corkum et al.	2019	RCT		Pub	Y	Y	Web-based	6 sessions (over 6 weeks)	Authors	Y		Y	28 teacher-ADHD student dyads (clinical diagnosis)	30 teacher-ADHD student dyads waitlist control		Primary					Teacher report	Parent report			Questionnaire
9	Froelich et al.	2012		Non randomised controlled trial	Pub	Y	Y	Face-face	12 x 2hr sessions	Child & Adolescent Psychiatrist	N (two groups of teachers; same trainer)		N	8 teachers, 25 ADHD children (teacher report)	8 teachers, 17 ADHD children		Primary					Teacher report				Interview
10	Gormley & DuPaul	2015		Multiple baseline	Pub		Y	Face-face	Bi-weekly meetings (across 2 years)	Behavioural consultant	Y		N	3 teacher-student dyads (research diagnosis)	0		Primary				Blinded observation					Questionnaire
11	Kołakowski et al.	2009		Uncontrolled before-and-after design	Pub	Y	Y	Face-face	15 hrs over 3 months	NR	N (nr if all participants trained together)		Y	150 teachers	0		NR	Teacher self-report								Interview
12	Lasisi et al.	2017	RCT		Pub	Y	Y	Face-face	1 x 2.5hr session	Author	N (nr if all participants trained together)		Y	84 teachers	75 teachers waitlist control		Primary	Teacher self-report
13	Latouche & Gascoigne	2019		Non-randomised controlled trial	Pub	Y	Y	Face-face	1 x 2hr session	Author	Not measured but discussed		Y	109 teachers	161 teachers		Primary	Teacher self-report
14	Lauth-Lebens et al.	2016		Uncontrolled before-and-after design	Pub	Y	Y	Face-face	7 x 90mins	Trained psychology students	N (four groups of teachers)		Y	25 teachers	0		Primary & Secondary					Teacher report				Questionnaire
15	Lessing & Wulfsohn	2015		Uncontrolled before-and-after design	Pub		Y	Face-face	NR	NR	NA (one teacher)		N	1 teacher, 10 ADHD children (clinical diagnosis)	0		Secondary					Teacher report
16	Miranda et al.	2002	RCT		Pub	Y	Y	Face-face	8 x 3hr session (over 4 months) + weekly interviews	Research team	N (parallel groups and individual meetings)		N	29 teachers, 29 ADHD children (research diagnosis)	21 teachers, 21 ADHD children		Primary	Teacher self-report			Observation	Teacher report	Parent report
17	Mohammed	2018		Non randomised controlled trial	Pub	Y	Y	Face-face	6 x 6hrs (over 6 weeks), 6 x 15min coaching session weekly	Author	Y		N	9 ADHD children (research diagnosis)	9 normative children		Primary				Observation
18	Nadeau & Normandeau	2011		Non randomised controlled trial	Pub	Y	Y	Face-face	6 x 2hr individual coaching meetings (over 18 weeks)	Psychoeducation professionals	Y		N	11 teachers	0		Primary		Teacher self-report							Not specified
19	Obaidat	2014	RCT		Pub	Y	Y	Face-face	8 x 2hr sessions (over 2 weeks)	Author	NA (all participants trained together)		Y	40 teachers	40 teachers		NR	Teacher self-report
20	Owens et al.	2017	RCT		Pub		Y	Face-face	1 x 3hr workshop + 8 30 min consultations	Author & trained facilitators	Y		N	31 teachers	27 teachers		Primary			Blinded observation						Questionnaire
21	Park & Park	2017		Non randomised controlled trial	Pub	Y	Y	Face-face	8 x 1hr sessions	Author & team of health professionals	Not measured but addressed		N		35 teachers		Primary	Teacher self-report	Teacher self-report			Teacher report
22	Procaccini	2014		Uncontrolled before-and-after design	Grey	Y		Online self-instructional	1 x 45min training session	Author	N (no measure of how long teachers spent on training/ if they completed all sections etc.)		N	35 teachers	0		Primary	Teacher self-report								Interview
23	Rossbach & Probst	2005		Uncontrolled before-and-after design	Pub	Y	Y	Face-face	3 x 4hr sessions	Author	NA (all participants trained together)		PY	6 teachers, 6 ADHD children (research diagnosis)	5 teachers, 5 ADHD children		Primary	Teacher self-report				Teacher report	Parent report			Questionnaire
24	Sarraf et al.	2011	RCT		Pub	Y	Y	Face-face	2 x day sessions	Assistant professor & subspecialist of psychiatry	NA (all participants trained together)		N	35 teachers	35 teachers		Primary	Teacher self-report
25	Shaban et al.	2015	RCT		Pub		Y	Face-face	8 x 3hr sessions	NR	N		Y	32 ADHD children (clinical diagnosis)	35 ADHD children		Primary					Teacher report	Parent report			Questionnaire
26	Shehata et al.	2016		Uncontrolled before-and-after design	Pub	Y	Y	Face-face	15 x 45-60min sessions (over 5 weeks)	Authors	NR (all participants trained together)		N	60 teachers	0		Primary	Teacher self-report	Teacher self-report
27	Syed & Hussein	2010		Uncontrolled before-and-after design	Pub	Y	Y	Face-face	5 x 2hr session (ove 1 week)	Authors	NR (all participants trained together)		Y	49 teachers	0		Primary & Secondary	Teacher self-report
28	Tahiroglu	2004		Uncontrolled before-and-after design	Pub	Y	Y	Face-face	1 x 2hr session	Child Psychiatrist & school nurse	NR (all participants trained together)		N	104 teachers	0		Primary	Teacher self-report
29	Veenman et al.**	2017	RCT		Pub	Y	Y	Face-face	18 week programme	NR	Y		N	58 ADHD children (research diagnosis)	56 ADHD children		Primary					Teacher report	Parent report		Actigraphy
30	Veenman et al.**	2019	RCT		Pub	Y	Y	Face-face	18 week programme	NR	Y		N	58 ADHD children (research diagnosis)	56 ADHD children		Primary				Observation					Questionnaire
31	Zentall & Javorsky	2007	RCT		Pub	Y	Y	Face-face	2 day sessions	University research team	N		N	24 teachers, 96 ADHD children, 96 normative children (research diagnosis)	11 teachers, 44 ADHD children, 44 normative children		Primary & Secondary			Blinded observation		Teacher report				Questionnaire
